# Supplementary material for: Human MLH1/3 variants causing aneuploidy, pregnancy loss, and premature reproductive aging
Source: Nat Commun. 2021 Aug 18;12:5005. doi: 10.1038/s41467-021-25028-1 (PMC8373927; doi:10.1038/s41467-021-25028-1)
Supplement: Supplementary file 6 — Source Data [file 41467_2021_25028_MOESM6_ESM.xlsx]

## Sheet: Fig1B
	Fig1B	Testis weight
		Mlh3						Mlh1
	Control	A1394T	R93Q	R1230H		Control	E268G	K618E	K618T	V326A	V716M
Animal1	70	99	55	35		119	96	100	95.6	119	106
Animal2	70	97	70	30		120.1	100	105	91.5	103	99
Animal3	100	102	80	25		115.5	98	99	70	118	99.91
Animal4	90	86	95			111.8			72
Animal5	75		75			105.2			69
Animal6	95		50			109.7
Animal7	75					124
Animal8	90					130
Animal9	80					119
Animal10	70					116
Animal11	90					118
Animal12	102					110
Animal13	112
Animal14	109

## Sheet: Fig1C
	Fig1C	Sperm counts
		Mlh3						Mlh1
	Control	A1394T	R93Q	R1230H		Control	E268G	K618E	K618T	V326A	V716M
Animal1	411	424.125	365.667	0		331.84	472.8	308	361.12	393.72	405
Animal2	396	433.875	399	0		394.84	299.24	372.12	217.12	339.2	321.72
Animal3	339	433.875	354.667	0		357.75	324	284.6	203.4	273.36	236.24
Animal4	477		450			364.5			222.6
Animal5	486					342.84			195.3
Animal6	342					412.4
Animal7	381					336.36
Animal8	435.5					456.72
Animal9	414.375					384.72
Animal10	440.375
Animal11	424.125
Animal12	411
Animal13	511.667
Animal14	483.333
Animal15	410
Animal16	390
Animal17	390

## Sheet: Fig1F
Fig1F	TUNEL Positive cells/Ph3 Tubule
	Mlh3						Mlh1
Control	A1394T	R93Q	R1230H		Control	E268G	K618E	K618T	V326A	V716M
411	424.125	365.667	0		331.84	472.8	308	361.12	393.72	405
396	433.875	399	0		394.84	299.24	372.12	217.12	339.2	321.72
339	433.875	354.667	0		357.75	324	284.6	203.4	273.36	236.24
477		450			364.5			222.6
486					342.84			195.3
342					412.4
381					336.36
435.5					456.72
414.375					384.72
440.375
424.125
411
511.667
483.333
410
390
390

## Sheet: Fig1G
Fig1G	Percent Ph3+ve TUNEL +ve Tubules
	Mlh3		Mlh1
Control	A1394T	E268G	K618E	K618T	V326A	V716M
0	35	32.9	21.25	20	0.83	16.2
0.8	62	20.3	16	22	0	16.9
0	55	28.9	15.2	29.9	0	11.5
6	45			44
5.1
2

## Sheet: Fig1H
Fig1H	Fertility trials of homozygous males and control littermates.
		Control	Control	Control	Control	Control	Control	Mlh1<K618E>	Mlh1<K618E>	Mlh1<K618E>	Mlh1<K618E>	Mlh1<K618E>	Mlh1<K618T>	Mlh1<K618T>	Mlh1<K618T>	Mlh1<V326A>	Mlh1<V326A>	Mlh1<V326A>	Mlh1<V716M>	Mlh1<V716M>	Mlh1<V716M>	Mlh1<E268G>	Mlh1<E268G>	Mlh1<E268G>
		Animal1	Animal2	Animal3	Animal4	Animal5	Animal6	Animal1	Animal2	Animal3	Animal4	Animal5	Animal1	Animal2	Animal3	Animal1	Animal2	Animal3	Animal1	Animal2	Animal3	Animal1	Animal2	Animal3
	Litter1	10	8	9	7	7	9	9	7	8	9	8	7	7	6	8	10	8	2	12	8	9	4	9
	Litter2	22	16	18	16	13	21	18	15	18	20	15	11	9	15	18	18	16	12	18	17	18	10	18
	Litter3	32	25	29	26	21	29	29	21	24	24	25	19	12	25	25	28	22	23	28	23	25	20	30
	Litter4	43	33	40	39	32	39	40	24	31	36	31	22	19	31	32	41	32	26	39	31	32	28	37
Cumulative frequency	Litter5	52	41	50	48	40	49	46	33	37	49	39	25	27	36	41	53	43	31	47	39	37	30	43
	Litter6	62	47	58	58	50	59	51	36	47	58	46	30	33	44	48	62	50	39	56	47	45	35	51
	Litter7	70	56	66	65	62	65	59	42	52	64	52	33	33	52	55	67	59	46	66	55	55	39	61
	Litter8	70	59	73	74	69	72	65	50	60	72	52	33	33	52	61	67	66	52	74	61	64	46	70
	Litter9	70	59	79	74	69	78	69	57	65	72	52	33	33	52	66	67	66	60	84	71	66	54	77

## Sheet: Fig 2B
Fig2B	MLH1 foci/cell
	Mlh3					Mlh1
Control	A1394T	R1230H		E268G	K618E	K618T	V326A	V716M
21	22	0		17	18	5	21	17
21	22	0		17	23	14	20	23
21	20	1		15	18	13	22	22
23	22	0		16	23	11	22	22
21	22	0		21	20	13	21	21
20	22	0		18	23	10	22	19
20	22	0		17	22	4	22	18
23	21	0		18	21	15	20	20
21	23	13		13	23	12	21	18
23	24	15		18	22	9	23	18
20	22	0		19	22	11	22	16
20	25	0		18	20	11	24	17
21	22	4		14	23	10	24	23
23	23	0		16	23	13	20	23
23	25	0		18	21	11	23	21
21	22	8		15	22	14	22	21
20	22	15		16	22	12	24	18
20	21	7		20	22	8	23	18
23	22	0		18	22	9	23	18
21	22	0		17	20	6	22	24
22	22	2		17	21	7	23	24
23	22	0		15	20	9	21	17
23	24	11		16	20	6	23	19
21	22	0		20	19	12	25	22
21	22	0		15	27	0	20	18
21	22	0		18	22	0	23	16
20	24			18	22	0	22	19
23	21			14	22	0	23	21
20	22			18	22	0	23	20
23				22	22	0	22	18
23				20	22	0	22	25
20				21	22	0	22	23
23				23	21	0	20	25
24				23	21	0	24	21
22				21	22	0	23	19
21				21	24	0	20	20
22				18	20	0	23	17
21				19	21	0	22	24
21				19	21	0	20	19
22				26	17	0	21	18
20				25	23	0	22	21
22				20	22	0	23	16
23				20	20	0	21	24
20				24	24	0	23	22
21				22	21	0	20	21
21				24		0	22	21
20				20		0	22	21
20				22			20	20
21				23			20	18
21				20			22	21
20				18			22	21
24				18			22	21
25				20			21	24
25				19			19	24
22				23			22	22
22				19			22	21
22				17			21	20
22				20			22	18
21				22			22	22
21				24			22	21
20				19			19	22
25				23			20	20
24				21			22	19
24				22			22	21
21				20			23	20
22				25			20	22
23				19			20	21
21				23			20	21
23				22			24	22
21				22			23	16
22				18			21.8	19
22				20				20
22				16				20
24				22				22
24				21				24
21.4				26				20
				23				21
				21				20
				19				25
				23				16
				21				19
				19				21
				19.6341				23
								21
								21
								20
								22
								19
								22
								20
								17
								22
								20
								21
								19
								18
								22
								22
								20
								20.4141

## Sheet: Fig2C
Fig2C	# Homologs without MLH1 foci
	Mlh3					Mlh1
Control	A1394T	R1230H		E268G	K618E	K618T	V326A	V716M
0	0	20		2	0	0	0	2
1	1	20		4	2	6	2	3
2	2	19		2	2	7	1	4
2	0	20		1	2	6	3	2
1	2	20		2	3	6	1	4
2	2	20		2	1	10	1	3
2	1	20		6	2	7	1	3
2	2	20		2	2	8	3	2
1	2	8		1	2	11	3	3
2	1	8		4	1	10	1	2
2	1	20		3	2	10	1	1
2	1	20		3	2	11	2	3
1	1	18		1	2	15	1	2
0	1	20		2	2	10	1	2
1	0	20		1	2	8	1	3
2	0	15		2	3	9	1	3
3	1	12		3	3	7	3	3
2	1	15		4	1	12	0	3
0	1	20		1	1	11	2	2
1	1	20		5	3	14	2	3
2	0	18		2	1	13	1	2
2	0	20		1	1	12	2	4
3	1	12		1	1	14	1	2
2	0	20		4	2	8	1	1
0	0	20		2	0		2	3
1	2	20		5	4		2	3
2	1	20		2	2		2	2
0	1	0		2	2		0	4
1	0	0		4	2		2	0
2	1	0		6	1		2	0
2		20		2	1		2	1
2		20		2	2		2	3
2		20		6	1		1	1
2		20		4	3		1	3
2		18		2	2		2	2
0		20		4	1		1	2
0		20		4	1		1	2
0		20		3	2		1	2
2		20		2	0		1	3
2				2	1		2	3
0				2	3			2
2				3	1			4
0				3	3
2				3
2				2
2
1
0
0
1
1
2
0
2
2
0
1

## Sheet: Fig2E
Fg2E	Quantification of chiasmata and bivalents in Mlh1K618T and WT
	Ciasmata/Cell			Bivalents/Cell
Control	Mlh1<K618T>		Control	Mlh1<K618T>
24	20		20	20
24	22		20	20
25	22		20	20
23	23		20	20
23	21		20	20
26	20		20	20
23	22		20	20
21	19		20	19
22	15		20	16
21	16		20	18
21	16		20	17
21	18		20	20
25	20		20	20
21	19		19	19
22	20		20	18
20	20		20	20
20	20		20	20
20	18		20	19
21	22		20	20
24	18		20	19
	22		20	20
	20			20
	23			20
	20			19
	23			20
	19			18
	24			20
	23			20
	21			20
	23			20
	22			20
	17			19

## Sheet: Fig3A
	Fig3A	Fertility trials of homozygous females and control littermates.
		Control	Control	Control	Control	Control	Control	Mlh1<E268G>	Mlh1<E268G>	Mlh1<E268G>	Mlh1<E268G>	Mlh1<E268G>	Mlh1<K618E>	Mlh1<K618E>	Mlh1<K618E>	Mlh1<K618E>	Mlh1<K618T>	Mlh1<K618T>	Mlh1<K618T>	Mlh1<V326A>	Mlh1<V326A>	Mlh1<V326A>	Mlh1<V326A>	Mlh1<V716M>	Mlh1<V716M>	Mlh1<V716M>
		Animal1	Animal2	Animal3	Animal4	Animal5	Animal6	Animal1	Animal2	Animal3	Animal4	Animal5	Animal1	Animal2	Animal3	Animal4	Animal1	Animal2	Animal3	Animal1	Animal2	Animal3	Animal4	Animal1	Animal2	Animal3
	1	10	8	7	8	7	6	7	10	11	7	8	8	8	7	8	8	8	7	9	8	5	6	7	9	8
	2	20	17	16	17	17	16	16	14	14	14	17	13	19	18	17	13	19	18	16	13	10	16	21	20	16
	3	27	27	28	23	19	25	25	20	15	17	28	18	24	24	28	18	24	24	27	24	14	27	31	29	22
	4	35	37	34	31	27	34	36	31	26	19	38	21	28	32	38	21	28	32	35	34	19	34	34	37	31
	5	43	48	46	41	35	39	39	33	34	19	43	29	31	43	43	29	31	43	41	45	27	43	37	44	41
Cumulative frequency	6	51	57	52	46	44	48	47	39	40	19	51	31	35	55	51	31	35	55	50	51	37	50	40	53	48
	7	62	69	60	55	54	56	56	47	46	19	58	39	39	62	58	39	39	62	51	57	41	50	40	56	49
	8	71	79	68	61	64	64	58	47	52		59	43	45	72	59	43	45	72	54	63	47	50	40	56	49
	9	79	90	72	65	64	71	64	47	59		62	44	45	77	62	44	45	77	64	65	54	50	40	56	49
	10	89	100	78	70	64	79	64	47	59		67	47	45	77	67	47	45	77	64	70	58	50	40	56	49
	11	94	106	78	74	64	86	64	47	59		67	47		77	67	47	45	77	64	71	58	50	40	56	49
	12	100	117	78	74		91	64	47	59		67	47			67	47	45	77	64	71	58		40	56	49
	13		123	78				64	47	59		67				67	47	45	77					40	56	49

## Sheet: Fig3B
Fig 3B	Total pups delivered by females during their reproductive lifespan
			Mlh1
	Control	E268G	K618E	K618T	V326A	V716M
Animal1	100	64	64	67	64	40
Animal2	123	47	47	47	71	56
Animal3	78	59	59	45	58	49
Animal4	91	19	19	77	50
Animal5		67

[truncated: 4 more sheets: Fig3C, Fig3D, Fig3E, Fig3G]
